# Supplementary material for: Examining the environmental risk factors of progressive-onset and relapsing-onset multiple sclerosis: recruitment challenges, potential bias, and statistical strategies
Source: J Neurol. 2023 Sep 28;271(1):472–85. doi: 10.1007/s00415-023-11980-z (PMC10770262; doi:10.1007/s00415-023-11980-z)
Supplement: Supplementary file 2 — Supplementary file2 (XLSX 35 KB) [file 415_2023_11980_MOESM2_ESM.xlsx]

## Sheet: final
CENTER.Code	Freq.	PRINCIPAL.INVESTIGATOR	Approved	centre - formatted	DEPARTMENT.Name	AFFILIATION2	AFFILIATION3	acknowledge.only	to.acknowledge	disclosures
TR-007	285	Rana Karabudak	Approved @ 21/02/2023	Hacettepe University, Ankara, Turkey
IT-017	179	Francesco Patti	Approved @ 24/02/2023	Department of Medical and Surgical Sciences and Advanced Technologies, GF Ingrassia, Catania, Italy	Department of Medical and Surgical Sciences and Advanced Technologies	UOS Sclerosi Multipla, AOU Policlinico “G Rodloico-San Marco”, University of Catania, Italy			Dr Clara Chisari, Dr Lo Fermo Salvatore, Dr Simona Toscano	received personal compensation for serving on advisory board by Almirall, Alexion, Biogen, Bristol, Berck, Novartis and Roche. I further received research grant by Biogen, Merck and Roche and by FISM, Reload Association (Onlus), Italian Health Minister, University of Catania
ES-008	145	Sara Eichau	Approved @ 19/02/2023	Hospital Universitario Virgen Macarena, Sevilla, Spain						received speaker honoraria and consultant fees from Biogen Idec, Novartis, Merck, Bayer, Sanofi Genzyme, Roche and Teva.
IT-002	119	Marco Onofrj	Approved @ 22/02/2023	University G. d’Annunzio, Chieti, Italy	Department of Neuroscience, Imaging, and Clinical Sciences				Dr Giovanna De Luca, Dr Valeria Di Tommaso, Dr Daniela Travaglini, Dr Erika Pietrolongo, Dr Maria di Ioia, Dr Deborah Farina
TR-011	117	Serkan Ozakbas	Approved @ 27/02/2023	Dokuz Eylul University, Konak/Izmir, Turkey
CZ-001	111	Dana Horakova	Approved @ 27.02.2023	Charles University in Prague and General University Hospital, Prague, Czech Republic	Department of Neurology and Center of Clinical Neuroscience, First Faculty of Medicine					received compensation for travel, speaker honoraria and consultant fees from Biogen, Novartis, Merck Healthcare KGaA (Darmstadt, Germany), Bayer, Sanofi, Roche, and Teva, as well as support for research activities from Biogen. She was also supported by the Charles University: Cooperatio Program in neuroscience.
CZ-001	111	Eva Kubala Havrdova	Approved @ 20/02/2023	Charles University in Prague and General University Hospital, Prague, Czech Republic	Department of Neurology and Center of Clinical Neuroscience, First Faculty of Medicine					received honoraria/research support from Biogen, Merck Serono, Novars, Roche, and Teva; has been member of advisory boards for Actelion, Biogen, Celgene, Merck Serono, Novars, and Sanofi Genzyme.
CA-010	111	Francois Grand'Maison	Approved @ 14/02/2023	Neuro Rive-Sud, Quebec, Canada						received honoraria or research funding from Biogen, Genzyme, Novartis, Teva Neurosciences, and ATARA Pharmaceuticals.
KW-001	103	Raed Alroughani	Approved @ 15/02/2023	Amiri Hospital, Sharq, Kuwait	Division of Neurology, Department of Medicine					received honoraria as a speaker and for serving on scientific advisory boards from Bayer, Biogen, GSK, Merck, Novartis, Roche and Sanofi-Genzyme.
NL-003	95	Oliver Gerlach	Approved @ 27.02.2023	Zuyderland Medical Center, Sittard-Geleen, The Netherlands	Academic MS Center Zuyderland, Department of Neurology,	School for Mental Health and Neuroscience, Maastricht University, Maastricht, The Netherlands			Dr Raymond Hupperts
IT-005	84	Maria Pia Amato	Approved @ 14/02/2023	University of Florence, Florence, Italy	Department NEUROFARBA					received honoraria as consultant on scientific advisory boards by Biogen, Bayer-Schering, Merck, Teva and Sanofi-Aventis; has received research grants by Biogen, Bayer-Schering, Merck, Teva and Novartis.
TR-010	75	Ayse Altintas	Approved @ 16.02.2023	Koc University, School of Medicine, Department of Neurology and Koc University Research Center for Translational Medicine (KUTTAM),Istanbul, Turkey	Department of Neurology, School of Medicine and Koc University Research Center for Translational Medicine (KUTTAM)					received speaker honoraria from Merck, Alexion; received travel and registration grants from Merck.
CA-007	70	Marc Girard	Approved @ 21/02/2023	CHUM and Universite de Montreal, Montreal, Canada
CA-007	70	Pierre Duquette	Approved @ 27/02/2023	CHUM and Universite de Montreal, Montreal, Canada						served on editorial boards and has been supported to attend meetings by EMD, Biogen, Novartis, Genzyme, and TEVA Neuroscience. He holds grants from the CIHR and the MS Society of Canada and has received funding for investigator-initiated trials from Biogen, Novartis, and Genzyme.
ES-020	68	Yolanda Blanco	Approved @ 27/02/2023	Hospital Clinic de Barcelona, Barcelona, Spain	Center of Neuroimmunology, Service of Neurology					received speaker honoraira from Merck, Biogen, Brystol, Novartis and Sanofi
ES-012	62	Cristina Ramo-Tello	Approved @ 01/03/2023	Hospital Germans Trias i Pujol, Badalona, Spain						received research funding, compensation for travel or speaker honoraria from Biogen, Novartis, Bristol , Janssen, Sanofi, Merck and Almirall.
BE-004	57	Guy Laureys	Approved with Comments @ 16/02/2023	Universitary Hospital Ghent, Ghent, Belgium	Department of Neurology					received travel and/or consultancy compensation from Sanofi-Genzyme, Roche, Teva, Merck, Novartis, Celgene, Biogen.
AU-009	56	Tomas Kalincik	Approved with Comments @ 22/02/2023	Neroimmunology Centre, Department of Neurology, Royal Melbourne Hospital, Melbourne, Australia	Neuroimmunology Centre, Department of Neurology	CORe, Department of Medicine, University of Melbourne, Melbourne, Australia			Dr Mark Marriott, Dr Trevor Kilpatrick, Dr John King, Dr Katherine Buzzard, Dr Ai-Lan Nguyen, Dr Chris Dwyer, Dr Mastura Monif, Dr Izanne Roos, Ms Lisa Taylor, Ms Josephine Baker	served on scientific advisory boards for MS International Federation and World Health Organisation, BMS, Roche, Janssen, Sanofi Genzyme, Novartis, Merck and Biogen, steering committee for Brain Atrophy Initiative by Sanofi Genzyme, received conference travel support and/or speaker honoraria from WebMD Global, Eisai, Novartis, Biogen, Roche, Sanofi-Genzyme, Teva, BioCSL and Merck and received rese…
LB-001	55	Samia J. Khoury	Approved @ 20/02/2023	American University of Beirut Medical Center, Beirut, Lebanon	Nehme and Therese Tohme Multiple Sclerosis Center					received compensation for scientific advisory board activity from Merck and Roche.
IR-001	53	Vahid Shaygannejad	Approved @ 27/02/2023	Isfahan University of Medical Sciences, Isfahan, Iran
ir-004	51	Masoud Etemadifar	Approved @ 18/02/2023	Al Zahra hospital, Isfahan, Iran
IN-001	45	Bhim Singhal	Approved @ 14/02/2023	Bombay Hospital Institute of Medical Sciences, Mumbai, India						received consultancy honoraria and compensation for travel from Biogen and Merck.
TN-002	44	Saloua Mrabet	Approved with Comments @27/02/2023	Department of Neurology, LR 18SP03, Clinical Investigation Centre Neurosciences and Mental Health, University Hospital Razi- Manouba, Tunis, Tunisia	Department of Neurology	University of Tunis El Manar, Faculty of medicine of Tunis, 1007, Tunisia				has received a MENACTRIMS clinical fellowship grant (2020).	ORCID number provided 0000-0003-2718-1828
IT-026	40	Matteo Foschi	Approved @ 21/02/2023	S. Maria delle Croci Hospital, AUSL Romagna, Ravenna, Italy	Department of Neuroscience, Multiple Sclerosis Center	Neuroscience Section, Department of Applied Clinical Sciences and Biotechnology, University of L'Aquila, Via Vetoio 1, L'Aquila, Italy
HR-001	38	Mario Habek	Approved @ 21/02/2023	University Hospital Center Zagreb, Zagreb, Croatia	Department of Neurology	University of Zagreb, School of Medicine, Zagreb, Croatia
AU-015	35	Nevin John	Approved with Comments @ 28/02/2023	Monash Medical Centre, Melbourne, Australia		Department of Medicine, School of Clinical Sciences, Monash University, Melbourne, Australia				NAJ is a local principal investigator on commercial studies funded by Novartis, Biogen, Amicus and Sanofi
GB-005	33	Stella Hughes	Approved @ 20/02/2023	Royal Victoria Hospital, Belfast, United Kingdom						has received unrestricted educational grants or speaking honoraria from Biogen, Merck Serono, Novartis, Roche and Sanofi Genzyme.
AU-030	31	Pamela McCombe	Approved @ 21/02/2023	Royal Brisbane and Women's Hospital, Brisbane, Australia						received honoraria and consulting fees from Novartis, Bayer Schering and Sanofi and travel grants from Novartis, Biogen and Bayer Schering.
CZ-003	31	Radek Ampapa	Approved @ 28/02/2023	Nemocnice Jihlava, Jihlava, Czech Republic						received conference travel support from Novartis, Teva, Biogen, Bayer and Merck and has participated in a clinical trials by Biogen, Novartis, Teva and Actelion.
AU-025	30	Anneke van der Walt	Approved @ 27/02/2023	The Alfred Hospital, Melbourne, Australia	Department of Neurology	Central Clinical School, Monash University				served on advisory boards and receives unrestricted research grants from Novartis, Biogen, Merck and Roche She has received speaker’s honoraria and travel support from Novartis, Roche, and Merck. She receives grant support from the National Health and Medical Research Council of Australia and MS Research Australia.
AU-025	30	Helmut Butzkueven	Approved with Comments @ 27/02/2023	Monash University, Melbourne, Australia	Department of Neuroscience, Central Clinical School,					received institutional (Monash University) funding from Biogen, F. Hoffmann-La Roche Ltd, Merck, Alexion, CSL, and Novartis; has carried out contracted research for Novartis, Merck, F. Hoffmann-La Roche Ltd and Biogen; has taken part in speakers’ bureaus for Biogen, Genzyme, UCB, Novartis, F. Hoffmann-La Roche Ltd and Merck; has received personal compensation from Oxford Health Policy Forum for t…
NL-006	29	Koen de Gans	Approved @ 18/02/2023	Groene Hart Ziekenhuis, Gouda, Netherlands					Dr Freek Verheul	Koen de Gans served on scientific advisory boards for Roche, Janssen, Sanofi-Genzyme, Novartis and Merck, received conference fee and travel support from Novartis, Biogen, Sanofi-Genzyme, Teva, Abbvie and Merck and received educational event support from Novartis.
IE-001	28	Chris McGuigan	Approved @ 28/02/2023	St Vincent's University Hospital, Dublin, Ireland		University College Dublin				receoved honoraria/research funding from Biogen, BMS, Jannsen, Merck, Novartis & Roche.
ES-003	23	Celia Oreja-Guevara	Approved with Comments @ 27.02.2023	Hospital Clinico San Carlos, Madrid, Spain	Department of Neurology					received honoraria as consultant on scientific advisory boards from Biogen, Celgene, Merck, Novartis, Roche, Sanofi-Genzyme and TEVA.
PT-004	22	Maria Jose Sa	Approved @ 19/02/2023	Centro Hospitalar Universitario de Sao Joao, Porto, Portugal	Department of Neurology	Faculty of Health Sciences, University Fernando Pessoa, Porto, Portugal				received consulting fees, speaker honoraria, and/or travel expenses for scientific meetings from Alexion, Bayer Healthcare, Biogen, Bristol Myers Squibb, Celgene, Janssen, Merck-Serono, Novartis, Roche, Sanofi and Teva.
DK-001	21	Thor Petersen	Approved @ 27/02/2023	Aarhus University Hospital, Arhus C, Denmark						received funding from Biogen, Merck, Novartis, Sanofi-Aventis, Roche, and Genzyme
SA-002	18	Talal Al-Harbi	Approved with Comments @ 20/02/2023	King Fahad Specialist Hospital-Dammam, Khobar, Saudi Arabia	Neurology Department
ES-006	13	Angel Perez sempere	Approved @ 21/02/2023	Hospital General Universitario de Alicante, Alicante, Spain	Department of Medicina Clinica					received honoraria a consultant on scientific advisory boards from Biogen, Merck, Novartis, Roche and TEVA
BE-006	12	Bart Van Wijmeersch	Approved @ 28/02/2023	Pelt and Hasselt University, Hasselt, Belgium	University MS Centre, Hasselt-Pelt; Noorderhart, Rehabilitation & MS,					received research and travel grants, honoraria for MS-Expert advisor and Speaker fees from Almirall, Biogen, BMS, Imcyse, Janssen, Sanofi, Merck, Novartis, Roche and Teva
GR-002	12	Nikolaos Grigoriadis	Approved @ 27/02/2023	AHEPA University Hospital, Thessaloniki, Greece	B' Dept of Neurology, Aristotle University of Thessaloniki, Greece - this is listed as department in user's speadsheet but refered to as affiliation update in email. TBC with CS					travel support and/or honoraria and/or research grants and/or lecture fees and/or advisory services and/or consulting fees from Novartis, Bayer, Merck, Genesis, Sanofi, Specifar, Roche, Biogen, Teva, Mylan, Merck Serono, Sanofi Genzyme, Celgene, and ELPEN.
CA-001	10	Julie Prevost	Approved @ 21/02/2023	CSSS Saint-Jérôme, Saint-Jerome, Canada						accepted travel compensation from Novartis, Biogen, Genzyme, Teva, and speaking honoraria from Biogen, Novartis, Genzyme and Teva.
GB-007	10	Orla Gray	Approved @ 28/02/2023	South Eastern HSC Trust, Belfast, United Kingdom						received honoraria as consultant on scientific advisory boards for Genzyme, Biogen, Merck, Roche, and Novartis; has received travel grants from Biogen, Merck, Roche, and Novartis; has participated in clinical trials by Biogen and Merck. She has received research grant support from Biogen.
AU-021	10	Pamela McCombe	Approved @ 21/02/2023	University of Queensland, Brisbane, Australia		Royal Brisbane and Women's Hospital				received speakers fees and travel grants from Novartis, Biogen, T’évalua, Sanofi
ES-002	10	Tamara Castillo Triviño	Approved @ 15/02/2023	Hospital Universitario Donostia and IIS Biodonostia, San Sebastián, Spain					Dr Javier Olascoaga	received speaking/consulting fees and/or travel funding from Almirall, Biogen, Bristol Myers Squibb, Janssen, Merck, Novartis, Roche and Sanofi-Genzyme.
AU-026	12	Richard Macdonell	Approved @ 01/03/2023	Austin Health, Melbourne, Australia	Department of Neurology	Department of Medicine, , The University of Melbourne	Florey Institute			served on scientific advisory boards for Roche, Biogen, Novartis, Teva and Genzyme and has received conference travel support from Biogen and Novartis. His institution has received research support from Biogen, Merck and Novartis.
IT-002	119	Alessandra Lugaresi	Approved @ 01/03/2023	IRCCS Istituto delle Scienze Neurologiche di Bologna, Bologna, Italia	Dipartimento di Scienze Biomediche e Neuromotorie	Dipartimento di Scienze Biomediche e Neuromotorie, Università di Bologna, Bologna, Italia				Alessandra Lugaresi has served as a Biogen, Bristol Myers Squibb, Merck Serono, Novartis, Roche, Sanofi/Genzyme Advisory Board Member. She received congress and travel/accommodation expense compensations or speaker honoraria from Alexion, Biogen, Merck Serono, Novartis, Roche (2020), Sanofi/Genzyme, and Fondazione Italiana Sclerosi Multipla (FISM). Her institutions received research grants from N…
IR-002	15	Seyed Aidin Sajedi	Approved @ 01/03/2023	Golestan University of Medical Sciences, Gogan, Iran	Department of Neurology, Neuroscience Research Center,
GB-004	21	Jamie Campbell	Withdrawn participation	Craigavon Area Hospital, Craigavon, United Kingdom
NL-001	203	Cees Zwanikken (PI left no replacement yet)	Withdrawn participation	University Hospital Nijmegen, Nijmegen, Netherlands				1
BE-002	55	Vincent Van Pesch	Opt out @ 01/03/2023	Cliniques Universitaires Saint-Luc, Brussels, Belgium		Université Catholique de Louvain				received travel grants from Merck Healthcare KGaA (Darmstadt, Germany), Biogen, Sanofi, Bristol Meyer Squibb, Almirall and Roche. His institution has received research grants and consultancy fees from Roche, Biogen, Sanofi, Merck Healthcare KGaA (Darmstadt, Germany), Bristol Meyer Squibb, Janssen, Almirall and Novartis Pharma
ES-008	145	Guillermo Izquierdo		Hospital Universitario Virgen Macarena, Sevilla, Spain						received speaking honoraria from Biogen, Novartis, Sanofi, Merck, Roche, Almirall and Teva.
IT-025	112	Davide Maimone		ARNAS Garibaldi, Catania, Italy	Centro Sclerosi Multipla, UOC Neurologia,					received speaker honoraria for Advisory Board and travel grants from Almirall, Biogen, Merck, Novartis, Roche, Sanofi-Genzyme, and Teva.
US-016	92	Bianca Weinstock-Guttman		Buffalo General Medical Center	Department of Neurology				Prof Robert Zivadinov, Prof Ralph Benedict	has participated in speaker's bureaus and/or served as a consultant for Biogen, EMD Serono, Novartis, Genentech, Celgene/Bristol Meyers Squibb , Sanofi Genzyme, Bayer, Janssen and Horizon. Dr. Weinstock-Guttman also has received grant/research support from the agencies listed in the previous sentence. She serves in the editorial board for BMJ Neurology , Children, CNS Drugs, MS International and …
TR-006	73	Murat Terzi		19 Mayis University, Samsun, Turkey	Medical Faculty					received travel grants from Novartis, Bayer-Schering, Merck and Teva; has participated in clinical trials by Sanofi Aventis, Roche and Novartis.
CA-007	70	Alexandre Prat		CHUM and Universite de Montreal, Montreal, Canada					Dr Catherine Larochelle
TR-005	67	Cavit Boz		KTU Medical Faculty Farabi Hospital, Trabzon, Turkey						received conference travel support from Biogen, Novartis, Bayer-Schering, Merck and Teva; has participated in clinical trials by Sanofi Aventis, Roche and Novartis.
EG-004	65	Magd Zakaria		Ain Shams University
BE-004	57	Liesbeth Van Hijfte		Universitary Hospital Ghent, Ghent, Belgium
LB-001	55	Bassem Yamout		American University of Beirut Medical Center, Beirut, Lebanon	Nehme and Therese Tohme Multiple Sclerosis Center	Harley Street Medical Center, Abu Dhabi-UAE
CA-009	52	Pierre Grammond		CISSS Chaudière-Appalache, Levis, Canada						has served in advisory boards for Novartis, EMD Serono, Roche, Biogen idec, Sanofi Genzyme, Pendopharm and has received grant support from Genzyme and Roche, has received research grants for his institution from Biogen idec, Sanofi Genzyme, EMD Serono.
AR-020	46	Juan Ignacio Rojas		Hospital Universitario de CEMIC, Buenos Aires, Argentina
IT-012	45	Daniele Spitaleri		Azienda Ospedaliera di Rilievo Nazionale San Giuseppe Moscati Avellino, Avellino, Italy						received honoraria as a consultant on scientific advisory boards by Bayer-Schering, Novartis and Sanofi-Aventis and compensation for travel from Novartis, Biogen, Sanofi Aventis, Teva and Merck.
AU-011	45	Jeannette Lechner-Scott		University Newcastle, Newcastle, Australia	School of Medicine and Public Health	Department of Neurology, John Hunter Hospital, Hunter New England Health, Newcastle, Australia				travel compensation from Novartis, Biogen, Roche and Merck. Her institution receives the honoraria for talks and advisory board commitment as well as research grants from Biogen, Merck, Roche, TEVA and Novartis.
AU-017	45	Katherine Buzzard		Box Hill Hospital, Melbourne, Australia	Department of Neurology	Monash University, Melbourne, Australia	MS Centre, Royal Melbourne Hospital, Melbourne, Australia			received honoraria and consulting fees from Biogen, Teva, Novartis, Genzyme-Sanofi, Roche, Merck, CSL and Grifols.
AU-017	45	Olga Skibina		Box Hill Hospital, Melbourne, Australia	Department of Neurology	Monash University, Melbourne, Australia	The Alfred Hospital, Melbourne, Australia			received honoraria and consulting fees from Bayer Schering , Novartis, Merck, Biogen and Genzyme
EG-005	44	Nevin Shalaby		Kasr Al Ainy MS research Unit (KAMSU), Cairo, Egypt	Neurology					Participated as a clinical investigator and/or received consultation and/or speaker fees from: Biogen, Sanofi Genzyme, Merck, Bayer, Novartis, Pliva/Teva, Roche, Alvogen, Actelion, Alexion Pharmaceuticals, TG Pharmaceuticals.
TN-002	44	Riadh Gouider		Razi University Hospital, Tunis, Tunisia	Department of Neurology	Faculty of Medicine of Tunis, University of Tunis El Manar, Tunis, Tunisia
AR-013	36	Edgardo Cristiano		Centro de Esclerosis Múltiple de Buenos Aires (CEMBA), Buenos Aires, Argentina					Dr Juan Ingacio Rojas	received honoraria as consultant on scientific advisory boards by Biogen, Bayer-Schering, Merck, Genzyme and Novartis; has participated in clinical trials/other research projects by Merck, Roche and Novartis.
CH-4031	36	Jens Kuhle		Universitatsspital Basel, Basel , Switzerland	Neurology, MS Center and Research Center for Clinical Neuroimmunology and Neuroscience Basel (RC2NB), Departments of Head, Spine and Neuromedicine, Biomedicine and Clinical Research, University Hospital Basel, University of Basel, Switzerland.					received speaker fees, research support, travel support, and/or served on advisory boards by Swiss MS Society, Swiss National Research Foundation (320030_189140/1), University of Basel, Progressive MS Alliance, Bayer, Biogen, Bristol Myers Squibb, Celgene, Merck, Novartis, Octave Bioscience, Roche, Sanofi.
AU-019	32	Mark Slee		Flinders University, Adelaide, Australia						has participated in, but not received honoraria for, advisory board activity for Biogen, Merck , Bayer Schering, Sanofi Aventis and Novartis.
TR-013	32	Recai Turkoglu		Haydarpasa Numune Training and Research Hospital, Istanbul, Turkey
NL-008	31	L G F Sinnige		Medical Center Leeuwarden, Leeuwarden, Netherlands
ES-011	30	Jose Luis Sanchez-Menoyo		Hospital de Galdakao-Usansolo, Galdakao, Spain						accepted travel compensation from Novartis, Merck and Biogen, speaking honoraria from Biogen, Novartis, Sanofi, Merck, Almirall, Bayer and Teva and has participated in clinical trials by Biogen, Merck and Roche
IT-016	29	Claudio Solaro		ASL3 Genovese, Genova, Italy	Department of Neurology	Department of Rehabilitaiton, ML Novarese Hospital Moncrivello				served on scientific advisory boards for Merck, Genzyme, Almirall, and Biogen; received honoraria and travel grants from Sanofi Aventis, Novartis, Biogen, Merck, Genzyme and Teva.
IT-003	28	Elisabetta Cartechini		Azienda Sanitaria Unica Regionale Marche - AV3, Macerata, Italy	UOC Neurologia				Dr Matteo Diamanti
IT-010	25	Gerardo Iuliano (retired - no PI successor but has approved ongoing use of data)		Ospedali Riuniti di Salerno, Salerno, Italy						had travel/accommodations/meeting expenses funded by Bayer Schering, Biogen, Merck , Novartis, Sanofi Aventis, and Teva.
AU-024	23	Bruce Taylor		Royal Hobart Hospital, Hobart, Australia						received funding for travel and speaker honoraria from Bayer Schering Pharma, CSL Australia, Biogen and Novartis, and has served on advisory boards for Biogen, Novartis, Roche and CSL Australia.
eg-006	23	Farouk Talaat		El Hadara University Hospital, Alexandria, Egypt
AU-007	21	Michael Barnett		Brain and Mind Centre, Sydney, Australia						served on scientific advisory boards for Biogen, Novartis and Genzyme and has received conference travel support from Biogen and Novartis. He serves on steering committees for trials conducted by Novartis. His institution has received research support from Biogen, Merck and Novartis.
CA-016	19	Jiwon Oh		St. Michael's Hospital, Toronto, Canada						has received research funding from the MS Society of Canada, National MS Society, Brain Canada, Biogen, Roche, EMD Serono (an affiliate of Merck KGaA); and personal compensation for consulting or speaking from Alexion, Biogen, Celgene (BMS), EMD Serono (an affiliate of Merck KGaA), Novartis, Roche, and Sanofi-Genzyme.
PT-002	19	Maria Edite Rio		Centro Hospitalar Universitario de Sao Joao, Porto, Portugal
ES-001	18	Ricardo Fernandez Bolaños		Hospital Universitario Virgen de Valme, Seville, Spain						received speaking honoraria from Biogen, Novartis, Merck and Teva.
IN-002	16	Dheeraj Khurana		PGIMER, Chandigarh, India
ES-025	14	Sarah Besora		Hospital Universitari MútuaTerrassa, Barcelona, Spain
TR-012	13	Aysun Soysal		Bakirkoy Education and Research Hospital for Psychiatric and Neurological Diseases, Istanbul, Turkey
AR-010	13	Maria Laura Saladino		INEBA - Institute of Neuroscience Buenos Aires, Buenos Aires, Argentina
NL-002	12	Leontien Den braber-Moerland		Francicus Ziekenhuis, Roosendaal, Netherlands				1
CU-001	10	Jose Antonio Cabrera-Gomez		Centro Internacional de Restauracion Neurologica, Havana, Cuba				1
Contributors
BE-005	9	Barbara Willekens		Department of Neurology, Antwerp University Hospital, Edegem, Belgium	Department of Neurology	Translational Neurosciences Research Group, Faculty of Medicine and Health Sciences, University of Antwerp, Wilrijk				received honoraria for acting as a member of Scientific Advisory Boards for Almirall, Biogen, Celgene/BMS, Merck Serono, Novartis, Roche, Sanofi-Genzyme and speaker honoraria and travel support from Biogen, Merck Serono, Novartis, Roche, Sanofi-Genzyme; research and/or patient support grants from Roche, Biogen, Merck-Serono, Sanofi-Genzyme. Honoraria and grants were paid to UZA/UZA Foundation.
AU-018	9	Justin Garber		Westmead Hospital, Sydney, Australia
pl-005	9	Waldemar Brola		Specialist Hospital Konskie, Konskie, Poland
BR-006	9	Yara Fragoso✝		Universidade Metropolitana de Santos, Santos, Brazil						received honoraria as a consultant on scientific advisory boards by Novartis, Teva, Roche and Sanofi-Aventis and compensation for travel from Novartis, Biogen, Sanofi Aventis, Teva, Roche and Merck.
OM-002	8	Abdullah Al-Asmi		Sultan Qaboos University, Al-Khodh, Oman	College of Medicine & Health Sciences and Sultan Qaboos University Hospital
AU-001	8	Allan Kermode		University of Western Australia, Nedlands, Australia	Perron Institute	Institute of Immunology and Infectious Diseases, Murdoch University, Perth, Australia	Sir Charles Gairdner Hospital		Dr Marzena Fabis-Pedrini	received speaker honoraria and scientific advisory board fees from Bayer, BioCSL, Biogen, Genzyme, Innate Immunotherapeutics, Merck , Novartis, Sanofi, Sanofi-Aventis, and Teva.
AU-001	8	Marzena Fabis-Pedrini		University of Western Australia, Nedlands, Australia	Perron Institute for Neurological and Translational Science	Centre for Molecular Medicine and Innovative Therapeutics, Murdoch University, Perth, Australia				received travel compensation from Merck
ca-013	7	Emmanuelle Lapointe		Centre Hospitalier Universitaire de Sherbrooke, Sherbrooke, Canada
AU-016	7	Suzanne Hodgkinson		UNSW, Sydney, Australia	Immune tolerance laboratory Ingham Institute and Dept of Medicine					received honoraria and consulting fees from Novartis, Bayer Schering and Sanofi, and travel grants from Novartis, Biogen Idec and Bayer Schering.
BR-007	6	Claudia Vasconcelos		Hospital Universitario Gaffree e Guinle, Rio de Janeiro, Brazil
CH-1211	6	Patrice Lalive		Geneva University Hospital, Geneva, Switzerland
AU-012	5	Cameron Shaw		Geelong Hospital, Geelong, Australia						received travel assistance from Biogen and Novartis.
CH-6900	5	Claudio Gobbi		Ospedale Civico Lugano, Lugano, Switzerland
eg-011	5	Nevin Shalaby		Neuro Clinic, Cario, Egypt
co-002	5	Simon Cardenas-Robledo		Hospital Universitario Nacional de Colombia, Bogoda, Colombia
AU-029	5	Todd Hardy		Concord Repatriation General Hospital, Sydney, Australia
AR-011	4	Elizabeth Alejandra Bacile		Instituto de Neurociencias Cordoba, Cordoba, Argentina
us-018	4	Eugenio Pucci								received honoraria and/or travel grants from Roche, Sanofi - Genzyme, Novartis, Biogen, Merck, and Teva; he has received equipment from "Associazione Marchigiana Sclerosi Multipla e altre malattie neurologiche".
AU-010	4	John Parratt		Royal North Shore Hospital, Sydney, Australia
IR-005	4	Seyed Mohammad Baghbanian		Booalisina Hospital, Hamedan, Iran	Neurology department	Faculty of Medicine, Mazandaran University of Medical Sciences
AR-016	3	Carlos Vrech		Sanatorio Allende, Cordoba, Argentina
au-043	3	Deborah Field		Lyell McEwin Hospital, Elizabeth Vale, Australia
US-002	3	Ilya Kister		New York University Langone Medical Center, New York, United States						served on scientific advisory board for Biogen and received research support from Guthy-Jackson Charitable Foundation, National Multiple Sclerosis Society, Biogen, , and Novartis.
NZ-004	3	Jan Schepel		Waikato Hospital, Hamilton, New Zealand
MY-001	3	Joyce Pauline Joseph		HOSPITAL KUALA LUMPUR, Kuala Lumpur, Malaysia
be-011	3	Melissa Cambron		Az Sint-Jan Brugge, Bruge, Belgium
AR-003	3	Norma Deri		Hospital Fernandez, Capital Federal, Argentina						received funding from Bayer, Merck , Biogen, Genzyme and Novartis.
RO-001	2	Carmen-Adella Sirbu		Central Military Emergency University Hospital, Bucharest, Romania		Titu Maiorescu University, Bucharest, Romania				received speaking honoraria from Teva, and travel grants from Bayer-Schering and Teva.
CA-005	2	Fraser Moore		Jewish General Hospital, Montreal, Canada						participated in clinical trials sponsored by EMD Serono and Novartis.
GR-001	2	Magda Tsolaki		Panhellenic Institute of Neurodegenerative Disease, Thessaloniki, Greece
AU-023	2	Mike Boggild		Townsville Hospital, Townsville, Australia
tw-006	2	Nai-Wen Tsai		Kaohsiung Chung Gang Memorial Hospital, Kaohsiung, Taiwan
AU-014	2	Neil Shuey		St Vincents Hospital, Fitzroy, Melbourne, Australia						received travel compensation from Bayer Schering, Novartis, and Biogen Idec.
IL-004	2	Shlomo Flechter		Assaf Harofeh Medical Center, Beer-Yaakov, Israel						received research funding, speaker honoraria and compensation for travel from and served as a consultant on advisory board for Bayer-Schering, Teva, Biogen, Merck , Genzyme and Novartis.
RO-002	2	Simu Mihaela		University of Medicine and Pharmacy Victor Babes Timisoara						received speaker honoraria, advisory board fees and travel grants from Abbvie, Biogen, Bristol Meyrs Squibb, Teva, Merck, Roche, Ipsen, Sanofi-Genzyme Novartis, Boehringer Stada
GT-001	1	Alejandro Jose Diaz Jimenez		Instituto de Seguridad Social de Guatemala, Guatemala, Guatemala
MY-003	1	Chu Zhen Quek		Hospital sultanah Nora Ismail , Batu pahat, Malaysia
BE-003	1	Danny Decoo		AZ Alma Ziekenhuis, Sijsele - Damme, Belgium						received compensation for travel, speaker honoraria and consultant fees from Biogen, Novartis, Merck KGaA, Bayer, Sanofi/Genzyme, Roche and Teva, as well as support for research activities from Biogen, Novartis, Merck, Sanofi, Roche & Teva
IL-002	1	Dimitrios Karussis		HADASSAH UNIVERSITY HOSPITAL, Jerusalem, Israel
ES-022	1	Eduardo Aguera-Morales		University Hospital Reina Sofia, Cordoba, Spain
FR-001	1	Etienne Roullet		MS Clinic, Hopital Tenon , Paris, France				1
AU-028	1	Ik Lin Tan		Macquarie University Hospital, Sydney, Australia
OM-001	1	Jabir Alkhaboori		Royal Hospital, Muscat, Oman	Department of Neurology
AE-002	1	Jihad Inshasi		Rashid Hospital, Dubai, United Arab Emirates
EG-002	1	Karim Kotkata		Alexandria University Hospital, Alexandria, Egypt
ee-001	1	Katrin Gross-Paju		West-Tallinn Central Hospital, Tallinn, Estonia
HU-004	1	Magdolna Simo		Semmelweis University Budapest, Budapest, Hungary						received speaker honoraria from Novartis, Biogen, Bayer Schering; congress/travel compensation from Teva, Biogen, Merck , Bayer Schering.
sa-003	1	Mona AlKhawajah		King Faisal Specialist & Research Centre, Riyadh, Saudi Arabia
ir-006	1	Nazanin Razazian		Imam Reza Hospital, Kermanshah, Iran
CA-008	1	Stephane Charest		CHRTR, Trois-Rivieres, Canada
HU-005	1	Tunde Csepany		University of Debrecen, Debrecen, Hungary	Department of Neurology, Faculty of Medicine					received speaker honoraria/ conference travel support from Bayer Schering, Biogen, Merck , Novartis, Roche, Sanofi-Aventis and Teva.
AR-015	1	Vetere Santiago		HIGA Gral. San Martin LaPlata, La Plata, Argentina
CN-001	1	Yaou Liu		Xuanwu Hospital, Capital Medical University, , China
✝ deceased in November 2022
